# Supplementary material for: Description of Meloidoderita salina sp. n. (Nematoda, Sphaeronematidae) from a micro-tidal salt marsh at Mont-Saint-Michel Bay in France
Source: Zookeys. 2012 Dec 7;(249):1–26. doi: 10.3897/zookeys.249.4138 (PMC3536011; doi:10.3897/zookeys.249.4138)
Supplement: XML Treatment for Meloidoderita salina [file zookeys.249.4138-treatment1.xml]

<!DOCTYPE tp:taxon-treatment
  PUBLIC "-//TaxonX//DTD Taxonomic Treatment Publishing DTD v0 20100105//EN" "tax-treatment-NSO.dtd">
<tp:taxon-treatment xmlns:tp="http://www.plazi.org/taxpub"><tp:treatment-meta><mixed-citation publication-type="journal"><person-group><name><surname>Ashrafi</surname><given-names>Samad</given-names></name><name><surname>Mugniéry</surname><given-names>Didier</given-names></name><name><surname>van Heese</surname><given-names>Evelyn YJ</given-names></name><name><surname>van Aelst</surname><given-names>Adriaan C.</given-names></name><name><surname>Helder</surname><given-names>Johannes</given-names></name><name><surname>Karssen</surname><given-names>Gerrit</given-names></name></person-group><article-title>Description of 
                    <italic>Meloidoderita salina</italic> sp. n. (Nematoda, Sphaeronematidae) from a micro-tidal salt marsh at Mont-Saint-Michel Bay in France
                </article-title><source>Zookeys</source><day>7</day><month>12</month><year>2012</year><volume>2012</volume><issue>249</issue><fpage>1</fpage><lpage>26</lpage><pub-id pub-id-type="doi">10.3897/zookeys.249.4138</pub-id></mixed-citation></tp:treatment-meta><tp:nomenclature><tp:taxon-name>
                        <tp:taxon-name-part taxon-name-part-type="genus">Meloidoderita</tp:taxon-name-part>
                        <tp:taxon-name-part taxon-name-part-type="species">salina</tp:taxon-name-part>
                    <object-id xmlns:xlink="http://www.w3.org/1999/xlink" xlink:type="simple">urn:lsid:zoobank.org:act:02A22EB6-85D4-4783-98AB-A6FA894EEAAD</object-id>
								<object-id xmlns:xlink="http://www.w3.org/1999/xlink" xlink:type="simple">http://species-id.net/wiki/Meloidoderita_salina</object-id>
								</tp:taxon-name><tp:taxon-status xmlns:xlink="http://www.w3.org/1999/xlink" xlink:type="simple">sp. n.</tp:taxon-status><xref ref-type="fig" rid="F1">Figs 1</xref><xref ref-type="fig" rid="F2"/><xref ref-type="fig" rid="F3"/><xref ref-type="fig" rid="F4"/><xref ref-type="fig" rid="F5"/><xref ref-type="fig" rid="F6"/><xref ref-type="fig" rid="F7"/><xref ref-type="fig" rid="F8">–8</xref><xref ref-type="table" rid="T2">Table 2</xref></tp:nomenclature><tp:treatment-sec sec-type="Measurements"><title>Measurements.</title><p><italic>Females, males and second-stage juveniles</italic>: See <xref ref-type="table" rid="T2">Table 2</xref>. <italic>Embryonated eggs (n= 44)</italic>: Length: 102.5 ± 5.0 (94.4–112) µm; diam.: 41.7 ± 1.9 (38.4–46.4) µm; length/width ratio: 2.5 ± 0.2 (2.1–2.9). <italic>Cystoids (n=18)</italic>: Length: 224 ± 34.5 (176–336) µm; Width: 187.5 ± 33.1 (145.6–280) µm; length/width ratio: 1.2 ± 0.1 (1.0–1.7).
                    </p></tp:treatment-sec><tp:treatment-sec sec-type="Description"><title>Description.</title><p><bold>Female.</bold> Body swollen with a small posterior protuberance, pearly white to light brown, oval to pear-shaped. Neck region distinct, irregular shaped, usually twisted, 49 to 82 µm in length (<xref ref-type="fig" rid="F2">Figs 2</xref>, <xref ref-type="fig" rid="F8">8</xref>). Body cuticle thick, without annulation. Head continuous with body, without annules. Cephalic framework weakly developed, lip region flattened. Stylet well developed, with posteriorly sloping oval-shaped knobs; stylet cone longer than shaft, slightly curved dorsally, shaft cylindrical (<xref ref-type="fig" rid="F2">Fig. 2C</xref>). Dorsal gland orifice (DGO) close to basal knobs; vestibule extension visible. Secretory-excretory (S-E) pore well developed with clear cuticular lobes, located posterior to the neck, about 35 (20–56)% from anterior end of body; S-E duct markedly sclerotized, running posteriorly. Pharyngeal lumen from stylet to valve of metacorpus prominent. Metacorpus usually oval-shaped, situated at the posterior part of neck region, with distinct sclerotized valve apparatus, distance from middle of metacorpus to anterior end about 58 ± 10 µm long. Posterior gland bulb extending into anterior portion of swollen body cavity. Reproductive system extending towards pharyngeal region, monodelphic,<!--PageBreak--> spermatheca not observed; vulva with noticeable protruding lips, positioned usually at the posterior extremity of the body, rarely subterminal. Vulval lips forming thickened and muscular area around vulval slit (vulval area). Anus faint, opening pore-like, diffi<!--PageBreak-->cult to observe by LM, located at the base of dorsal vulval lip, apparently not functional (<xref ref-type="fig" rid="F5">Figs 5E</xref>, <xref ref-type="fig" rid="F8">8C</xref>). Uterus swollen, prominent, bordered by a thick hyaline wall, becoming enlarged and filled with eggs, transforming into a cystoid within the female cuticle.
                    </p><p><bold>Male.</bold>Body slender, vermiform, tapering at both ends but more posteriorly, usually slightly curved ventrally at tail region. Cuticle marked by fine annulations, about 0.9 µm wide. Young males usually still enveloped in the last cuticle of second-stage juveniles (<xref ref-type="fig" rid="F4">Fig. 4D</xref>). Lateral field beginning with 2 weak lines, roughly between head end and S-E pore level, and continuing with four weak lines behind S-E pore level.<!--PageBreak--> Head continuous with body, rounded-conoid, without annules and separated lips, distinct but weak cephalic framework present; amphidial apertures slit-like, angled, adjacent to oral opening surrounded by a small elevated oral disc (<xref ref-type="fig" rid="F7">Fig. 7B</xref>). Pharyngeal region degenerated except for the posterior bulb, no stylet observed. S-E pore well developed, adjacent to hemizonid. S-E duct strongly sclerotized anteriorly (<xref ref-type="fig" rid="F4">Fig. 4E</xref>). Deirids small, located just above S-E pore level (<xref ref-type="fig" rid="F7">Fig. 7C</xref>). Monorchic, outstretched, testis well developed, with small vas deferens about6 µm long. Spicules paired, equal, not fused, arcuate, with rounded manubrium. Gubernaculum slightly curved. Cloacal <!--PageBreak-->tube about 2 µm long. Bursa-like structure visible by SEM (<xref ref-type="fig" rid="F7">Fig. 7E</xref>). Phasmids small, posterior to cloacal opening. Tail conical, tapering to rounded terminus, marked with one or rarely two mucrones; if two are present, ventral mucro usually smaller; terminal mucro positioned ventrally, length 0.6‒3.2 µm (<xref ref-type="fig" rid="F1">Fig. 1K–N</xref>).<!--PageBreak-->
                    </p><p><bold>Second-stage juvenile.</bold> Body slender, vermiform, tapering at both ends but more so posteriorly, slightly ventrally curved at tail region; cuticle with fine annulations, annules about 1 µm wide. Lateral field with two visible outer lines in some specimens; in SEM, lateral field starts with three lines about 30 µm from head at neck region, four lines at 20%, and five lines at 33% of body length. Head continuous with body, rounded-conoid with slightly elevated concave oral disc, with distinct but relatively weak cephalic framework, without annules; two open slit-like amphidial apertures adjacent to slightly elevated concave oral disc surrounding the oral aperture, as visible by SEM (<xref ref-type="fig" rid="F6">Fig. 6A</xref>). Lips not visible as distinct structures. Stylet well developed; cone <!--PageBreak-->tapering towards fine point; shaft straight; knobs rounded, prominent, sloping slightly posteriorly, set off from shaft (<xref ref-type="fig" rid="F1">Fig. 1D</xref>). DGO close to stylet base. Metacorpus slightly elongated, with weak valves. S-E pore posterior and adjacent to hemizonid, located at isthmus level; hemizonid 2–3 annules long (<xref ref-type="fig" rid="F3">Fig. 3D</xref>). Isthmus slender, distinct. Pharyngeal glands slightly overlapping intestine ventrolaterally. Deirids small, located just above S-E pore level. Genital primordium located posteriorly at 68‒77% of body length. Anus small, weakly developed, obscure by LM, pore-like (<xref ref-type="fig" rid="F6">Fig. 6E</xref>). Phasmids small, difficult to observe by LM, located at about 19 µm from tail tip. Tail conical, slightly curved ventrally, tapering to finely pointed terminus, with finger-like projection. Hyaline tail part clearly delimitated anteriorly (<xref ref-type="fig" rid="F3">Fig. 3G–I</xref>).
                    </p><p><bold>Cystoid.</bold> Irregularly spherical to oval, filled with embryonated and non-embryonated eggs. Colour ranging from light in young cystoids to brown in older cystoid bodies. Body wall thickness 5.3 ± 1.2 (3.2–8.3) µm, containing bead-like outgrowths, displaying a specific sub-cuticular hexagonal beaded pattern (<xref ref-type="fig" rid="F5">Figs 5</xref>, <xref ref-type="fig" rid="F8">8</xref>).
                    </p><p><bold>Egg mass.</bold>Females and cystoids usually completely surrounded by a gelatinous matrix (egg-mass) measuring about 316 ± 71.0 µm in length and 275 ± 54.0 µm in diameter (<xref ref-type="fig" rid="F5">Fig. 5F</xref>).
                    </p><p><bold>Eggs.</bold> Oblong, translucent, egg shell without any visible markings, enveloped in a gelatinous matrix or within a cystoid.
                    </p></tp:treatment-sec><tp:treatment-sec sec-type="Type host and locality"><title>Type host and locality.</title><p>Collected from rhizosphere and roots of the salt marsh halophytic shrub <italic><tp:taxon-name>Atriplex portulacoides</tp:taxon-name></italic> L. (= <italic><tp:taxon-name>Halimione portulacoides</tp:taxon-name></italic> (L.) Aell.), the most abundant species in ungrazed European salt marshes (<xref ref-type="bibr" rid="B4">Bouchard et al. 1998</xref>), growing in cohesive muddy soil of the macro-tidal salt marshes of ‘Le Vivier-sur-Mer’ at 48°36'32"N latitude and 1°47'00"W longitude at Mont-Saint-Michel bay, France.
                    </p><table-wrap position="float" orientation="portrait" id="T2"><label>Table 2.</label><caption><p> Morphometrics of <italic><tp:taxon-name>Meloidoderita salina</tp:taxon-name></italic> sp. n. All measurements are in µm and in the form: mean ± SD (range).</p></caption><table><tbody><tr><th rowspan="2" colspan="1">Character</th><th rowspan="1" colspan="2">Female</th><th rowspan="2" colspan="1">Male Paratypes</th><th rowspan="2" colspan="1">J2 Paratypes</th></tr><tr><th rowspan="1" colspan="1">Holotype</th><th rowspan="1" colspan="1">Paratypes</th></tr><tr><td rowspan="1" colspan="1">n</td><td rowspan="1" colspan="1">-</td><td rowspan="1" colspan="1">43</td><td rowspan="1" colspan="1">21</td><td rowspan="1" colspan="1">27</td></tr><tr><td rowspan="1" colspan="1">L</td><td rowspan="1" colspan="1">286</td><td rowspan="1" colspan="1">260 ± 34 (186–358)</td><td rowspan="1" colspan="1">469 ± 28 (416–522)</td><td rowspan="1" colspan="1">471 ± 19 (419–496)</td></tr><tr><td rowspan="1" colspan="1">a</td><td rowspan="1" colspan="1">1.8 </td><td rowspan="1" colspan="1">1.3 ± 0.2 (0.9–1.8)</td><td rowspan="1" colspan="1">40.0 ± 2.8 (35.0–45.0)</td><td rowspan="1" colspan="1">30.4 ± 1.1 (28.2–32.5)</td></tr><tr><td rowspan="1" colspan="1">b </td><td rowspan="1" colspan="1">-</td><td rowspan="1" colspan="1">-</td><td rowspan="1" colspan="1">4.1 ± 0.4 (3.3–4.8)</td><td rowspan="1" colspan="1">3.7 ± 0.2 (3.4–4.3)</td></tr><tr><td rowspan="1" colspan="1">c</td><td rowspan="1" colspan="1">-</td><td rowspan="1" colspan="1">-</td><td rowspan="1" colspan="1">12.9 ± 1.4 (11.1–15.9)</td><td rowspan="1" colspan="1">12.2 ± 0.9 (9.9–13.9)</td></tr><tr><td rowspan="1" colspan="1">c´</td><td rowspan="1" colspan="1">-</td><td rowspan="1" colspan="1">-</td><td rowspan="1" colspan="1">3.9 ± 0.5 (2.5–4.6)</td><td rowspan="1" colspan="1">4.2 ± 0.2 (4.0–4.3)</td></tr><tr><td rowspan="1" colspan="1">Greatest body diam.</td><td rowspan="1" colspan="1">152</td><td rowspan="1" colspan="1">206 ± 37 (126–320)</td><td rowspan="1" colspan="1">11.8 ± 0.8 (10.9–13.4)</td><td rowspan="1" colspan="1">15.5 ± 0.5 (14.1–16.0)</td></tr><tr><td rowspan="1" colspan="1">Body diam. At excretory pore</td><td rowspan="1" colspan="1">-</td><td rowspan="1" colspan="1">-</td><td rowspan="1" colspan="1">10.4 ± 1.1 (7.7–12.8)</td><td rowspan="1" colspan="1">14.4 ± 0.5 (13.4–15.4)</td></tr><tr><td rowspan="1" colspan="1">Body diam. at anus or cloacal opening</td><td rowspan="1" colspan="1">-</td><td rowspan="1" colspan="1">-</td><td rowspan="1" colspan="1">9.6 ± 0.9 (7.0–10.9)</td><td rowspan="1" colspan="1">9.2 ± 0.6 (8.3–10.9)</td></tr><tr><td rowspan="1" colspan="1">Head region height</td><td rowspan="1" colspan="1">-</td><td rowspan="1" colspan="1">-</td><td rowspan="1" colspan="1">2.2 ± 0.3 (1.9–2.6)</td><td rowspan="1" colspan="1">4.0 ± 0.2 (3.8–4.5)</td></tr><tr><td rowspan="1" colspan="1">Head region diam.</td><td rowspan="1" colspan="1">-</td><td rowspan="1" colspan="1">-</td><td rowspan="1" colspan="1">3.7 ± 0.4 (3.2–4.5)</td><td rowspan="1" colspan="1">7.0 ± 0.4 (6.4–7.7)</td></tr><tr><td rowspan="1" colspan="1">Stylet length</td><td rowspan="1" colspan="1">19.2</td><td rowspan="1" colspan="1">19.9 ± 0.7 (19.0–22.0)</td><td rowspan="1" colspan="1">-</td><td rowspan="1" colspan="1">16.4 ± 0.5 (14.7–17.3)</td></tr><tr><td rowspan="1" colspan="1">Stylet cone</td><td rowspan="1" colspan="1">12</td><td rowspan="1" colspan="1">11.6 ± 0.6 (10.5–12.8)</td><td rowspan="1" colspan="1">-</td><td rowspan="1" colspan="1">-</td></tr><tr><td rowspan="1" colspan="1">Stylet shaft</td><td rowspan="1" colspan="1">-</td><td rowspan="1" colspan="1">-</td><td rowspan="1" colspan="1">-</td><td rowspan="1" colspan="1">5.1 ± 0.3 (4.5–5.8)</td></tr><tr><td rowspan="1" colspan="1">Stylet knob height</td><td rowspan="1" colspan="1">2.6</td><td rowspan="1" colspan="1">3.0 ± 0.4 (2.6–4.0)</td><td rowspan="1" colspan="1">-</td><td rowspan="1" colspan="1">2.6 ± 0.2 (1.9–3.2)</td></tr><tr><td rowspan="1" colspan="1">Stylet knob width</td><td rowspan="1" colspan="1">3.2</td><td rowspan="1" colspan="1">3.7 ± 0.5 (3.2–5.0)</td><td rowspan="1" colspan="1">-</td><td rowspan="1" colspan="1">3.7 ± 0.2 (3.2–3.8)</td></tr><tr><td rowspan="1" colspan="1">Ant. end to knobs base</td><td rowspan="1" colspan="1">-</td><td rowspan="1" colspan="1">- </td><td rowspan="1" colspan="1">-</td><td rowspan="1" colspan="1">18.4 ± 0.4 (17.3–19.2)</td></tr><tr><td rowspan="1" colspan="1">DGO</td><td rowspan="1" colspan="1">3.2</td><td rowspan="1" colspan="1">3.3 ± 0.5 (2.5–4.0)</td><td rowspan="1" colspan="1">-</td><td rowspan="1" colspan="1">2.4 ± 0.4 (1.9–3.2)</td></tr><tr><td rowspan="1" colspan="1">Ant. end to metacorpus</td><td rowspan="1" colspan="1">42.9</td><td rowspan="1" colspan="1">-</td><td rowspan="1" colspan="1">-</td><td rowspan="1" colspan="1">65 ± 1.2 (63–67)</td></tr><tr><td rowspan="1" colspan="1">Metacorpus valve length</td><td rowspan="1" colspan="1">16.0</td><td rowspan="1" colspan="1">15.8 ± 0.9 (15.0–17.9)</td><td rowspan="1" colspan="1">-</td><td rowspan="1" colspan="1">-</td></tr><tr><td rowspan="1" colspan="1">Metacorpus valve width</td><td rowspan="1" colspan="1">8.9</td><td rowspan="1" colspan="1">8.5 ± 0.8 (7.7–10.0)</td><td rowspan="1" colspan="1">-</td><td rowspan="1" colspan="1">-</td></tr><tr><td rowspan="1" colspan="1">Pharynx length</td><td rowspan="1" colspan="1">-</td><td rowspan="1" colspan="1">-</td><td rowspan="1" colspan="1">115 ± 13 (90–138)</td><td rowspan="1" colspan="1">126 ± 7 (111–144)</td></tr><tr><td rowspan="1" colspan="1">Ant. end to excretory pore</td><td rowspan="1" colspan="1">74</td><td rowspan="1" colspan="1">92 ± 22.1 (55–125)</td><td rowspan="1" colspan="1">82 ± 5.5 (74–96)</td><td rowspan="1" colspan="1">87 ± 3.0 (77–93)</td></tr><tr><td rowspan="1" colspan="1">Ant. end to genital primordium</td><td rowspan="1" colspan="1">-</td><td rowspan="1" colspan="1">-</td><td rowspan="1" colspan="1">-</td><td rowspan="1" colspan="1">340 ± 20 (305–371)</td></tr><tr><td rowspan="1" colspan="1">Genital promordium to posterior end</td><td rowspan="1" colspan="1">-</td><td rowspan="1" colspan="1">-</td><td rowspan="1" colspan="1">-</td><td rowspan="1" colspan="1">131 ± 12 (105–150)</td></tr><tr><td rowspan="1" colspan="1">Genital primordium length</td><td rowspan="1" colspan="1">-</td><td rowspan="1" colspan="1">-</td><td rowspan="1" colspan="1">-</td><td rowspan="1" colspan="1">13.0 ± 1.3 (9.6–15.4)</td></tr><tr><td rowspan="1" colspan="1">Genital primordium width</td><td rowspan="1" colspan="1">-</td><td rowspan="1" colspan="1">-</td><td rowspan="1" colspan="1">-</td><td rowspan="1" colspan="1">6.8 ± 1.0 (4.5–9.0)</td></tr><tr><td rowspan="1" colspan="1">Tail length</td><td rowspan="1" colspan="1">-</td><td rowspan="1" colspan="1">-</td><td rowspan="1" colspan="1">36.6 ± 3.8 (27.5–41.6)</td><td rowspan="1" colspan="1">38.7 ± 2.5 (33.9–44.2)</td></tr><tr><td rowspan="1" colspan="1">Hyaline tail terminus</td><td rowspan="1" colspan="1">-</td><td rowspan="1" colspan="1">-</td><td rowspan="1" colspan="1">-</td><td rowspan="1" colspan="1">8.1 ±1.0 (6.4–9.6)</td></tr><tr><td rowspan="1" colspan="1">Phasmid to posterior end</td><td rowspan="1" colspan="1">-</td><td rowspan="1" colspan="1">-</td><td rowspan="1" colspan="1">5.9 ± 1.5 (3.2–7.7)</td><td rowspan="1" colspan="1">-</td></tr><tr><td rowspan="1" colspan="1">Spicule length</td><td rowspan="1" colspan="1">-</td><td rowspan="1" colspan="1">-</td><td rowspan="1" colspan="1">18.4 ± 1.8 (15.4–21.1)</td><td rowspan="1" colspan="1">-</td></tr><tr><td rowspan="1" colspan="1">Gubernaculum length</td><td rowspan="1" colspan="1">-</td><td rowspan="1" colspan="1">-</td><td rowspan="1" colspan="1">5.3 ± 0.5 (4.5- 6.4)</td><td rowspan="1" colspan="1">-</td></tr><tr><td rowspan="1" colspan="1">Testis </td><td rowspan="1" colspan="1">-</td><td rowspan="1" colspan="1">-</td><td rowspan="1" colspan="1">98 ± 21.9 (62- 137)</td><td rowspan="1" colspan="1">-</td></tr><tr><td rowspan="1" colspan="1">Vulva slit length</td><td rowspan="1" colspan="1">20.4</td><td rowspan="1" colspan="1">19.5 ± 1.4 (16.0–22.5)</td><td rowspan="1" colspan="1">-</td><td rowspan="1" colspan="1">-</td></tr><tr><td rowspan="1" colspan="1">Vulva-anus</td><td rowspan="1" colspan="1">16.0</td><td rowspan="1" colspan="1">17.3 ± 2.6 (13.4–23.0)</td><td rowspan="1" colspan="1">-</td><td rowspan="1" colspan="1">-</td></tr><tr><td rowspan="1" colspan="1">Vulva area length</td><td rowspan="1" colspan="1">-</td><td rowspan="1" colspan="1">41.0 ± 4.9 (32.0–54)</td><td rowspan="1" colspan="1">-</td><td rowspan="1" colspan="1">-</td></tr><tr><td rowspan="1" colspan="1">Vulva area diam.</td><td rowspan="1" colspan="1">-</td><td rowspan="1" colspan="1">32.4 ± 3.7 (25.6–40.0)</td><td rowspan="1" colspan="1">-</td><td rowspan="1" colspan="1">-</td></tr><tr><td rowspan="1" colspan="1">Cuticle thickness</td><td rowspan="1" colspan="1">3.2</td><td rowspan="1" colspan="1">5.0 ± 1.4 (2.5–7.7)</td><td rowspan="1" colspan="1">-</td><td rowspan="1" colspan="1">-</td></tr><tr><td rowspan="1" colspan="1">(Excretory pore/L)*100</td><td rowspan="1" colspan="1">-</td><td rowspan="1" colspan="1">-</td><td rowspan="1" colspan="1">17.5 ± 0.8 (16.2–18.9)</td><td rowspan="1" colspan="1">18.6 ± 0.8 (17.1–20.6)</td></tr><tr><td rowspan="1" colspan="1">Genital primordium % of body length</td><td rowspan="1" colspan="1">-</td><td rowspan="1" colspan="1">-</td><td rowspan="1" colspan="1">-</td><td rowspan="1" colspan="1">72.1 ± 2.6 (68.2–77.2)</td></tr><tr><td rowspan="1" colspan="1">Hyaline % of tail length</td><td rowspan="1" colspan="1">-</td><td rowspan="1" colspan="1">-</td><td rowspan="1" colspan="1">-</td><td rowspan="1" colspan="1">21.0 ± 3.0 (15.1–26.3)</td></tr></tbody></table></table-wrap><fig id="F1" position="float" orientation="portrait"><label>Figure 1.</label><caption><p><italic><tp:taxon-name>Meloidoderita salina</tp:taxon-name></italic> sp. n. <bold>A</bold> Second-stage juvenile (J2) <bold>B</bold> Male <bold>C</bold> J2 anterior region <bold>D</bold> J2 stylet <bold>E</bold> Male within old J2 cuticle <bold>F</bold> J2 posterior region <bold>G–J</bold> J2 Tail tip <bold>K–N</bold> Male posterior region.</p></caption><graphic xmlns:xlink="http://www.w3.org/1999/xlink" xlink:href="ZooKeys-249-001-g001.jpg" position="float" orientation="portrait" xlink:type="simple"/></fig><fig id="F2" position="float" orientation="portrait"><label>Figure 2.</label><caption><p><italic><tp:taxon-name>Meloidoderita salina</tp:taxon-name></italic> sp. n. <bold>A, B</bold> Female body (arrow = anus) <bold>C</bold> Female stylet <bold>D</bold> Female neck region <bold>E</bold> Cystoid <bold>F</bold> Female with egg-mass.</p></caption><graphic xmlns:xlink="http://www.w3.org/1999/xlink" xlink:href="ZooKeys-249-001-g002.jpg" position="float" orientation="portrait" xlink:type="simple"/></fig><fig id="F3" position="float" orientation="portrait"><label>Figure 3.</label><caption><p><italic><tp:taxon-name>Meloidoderita salina</tp:taxon-name></italic> sp. n. LM photographs of second-stage juveniles. <bold>A</bold> Entire body <bold>B, C</bold> Anterior body (arrow =DGO) <bold>D</bold> S-E duct adjacent to hemizonid (arrow = S-E duct) <bold>E</bold> Basal bulb (arrow = hemizonid) <bold>F</bold> Mid-body portion (arrow = primordium) <bold>G-I</bold> Tail (arrow = anus). Scale bars: <bold>A</bold> =100 µm <bold>B–I</bold> = 10 µm.</p></caption><graphic xmlns:xlink="http://www.w3.org/1999/xlink" xlink:href="ZooKeys-249-001-g003.jpg" position="float" orientation="portrait" xlink:type="simple"/></fig><fig id="F4" position="float" orientation="portrait"><label>Figure 4.</label><caption><p><italic><tp:taxon-name>Meloidoderita salina</tp:taxon-name></italic> sp. n. LM photographs of males. <bold>A</bold> Entire body <bold>B</bold> Male within the second-stage juvenile (J2) cuticle <bold>C</bold> Anterior body <bold>D</bold> Anterior body of male within the old cuticle of J2 (arrow = anterior portion of J2 stylet) <bold>E</bold> S-E duct <bold>F</bold> Posterior region <bold>G</bold> Testis <bold>H</bold> Spicule and cloacal tube (arrow) <bold>I</bold> Tail tip (arrow = mucron) <bold>J</bold> Posterior end of male within the old cuticle of J2. Scale bars: <bold>A, B</bold> = 50 µm <bold>C–J</bold> = 10 µm.</p></caption><graphic xmlns:xlink="http://www.w3.org/1999/xlink" xlink:href="ZooKeys-249-001-g004.jpg" position="float" orientation="portrait" xlink:type="simple"/></fig><fig id="F5" position="float" orientation="portrait"><label>Figure 5.</label><caption><p><italic><tp:taxon-name>Meloidoderita salina</tp:taxon-name></italic> sp. n. LM photographs of females. <bold>A, B</bold> Entire body (arrow = uterus) <bold>C </bold>Sub-terminal protruded vulva (arrow) <bold>D</bold> Head region (arrow = stylet) <bold>E</bold> Entire body (arrow = vulva) <bold>F</bold> Female surrounded by egg-mass <bold>G</bold> Cystoid <bold>H, I</bold> Hexagonal beaded pattern. Scale bars: <bold>F</bold>= 100 µm <bold>A–C, E</bold> = 50 µm <bold>D, G–I</bold> = 10 µm.</p></caption><graphic xmlns:xlink="http://www.w3.org/1999/xlink" xlink:href="ZooKeys-249-001-g005.jpg" position="float" orientation="portrait" xlink:type="simple"/></fig></tp:treatment-sec><tp:treatment-sec sec-type="Type material"><title>Type material.</title><p>Holotype female (slide WT 3591) and paratypes (second-stage juveniles, females, cystoids and males) (slides WT 3592-WT 3595) deposited in the Wageningen Nematode Collection (WaNeCo), Wageningen, The Netherlands. Additional second-stage juvenile, female, cystoid and male paratypes deposited at each of the following collections: Biology Department, Gent University, Gent, Belgium; Central Science Laboratory (CSL), Sand Hutton, York, UK.</p></tp:treatment-sec><tp:treatment-sec sec-type="Etymology"><title>Etymology.</title><p>The specific epithet refers to salty soil (saline environment) and is derived from the Latin word sal or salis meaning “salt”.</p></tp:treatment-sec><tp:treatment-sec sec-type="Diagnosis and relationships"><title>Diagnosis and relationships.</title><p><italic><tp:taxon-name>Meloidoderita salina</tp:taxon-name></italic> sp. n. is characterized by sedentary mature females having a small swollen body with a clear posterior protuberance, stylet 19.9 (19–22) µm long, stylet cone slightly curved dorsally and longer than shaft, with posteriorly sloping knobs, neck region irregular in shape and twisted, well developed S-E pore, prominent uterus bordered by a thick hyaline wall and filled with eggs. <italic><tp:taxon-name>Meloidoderita salina</tp:taxon-name></italic> sp. n. is further distinguished by the cystoid having a unique sub-cuticular hexagonal beaded pattern.
                    </p><p>Male without stylet, pharyngeal region degenerated, S-E duct prominent, spicules 18.4 (15.3–21.1) µm long, deirids just above S-E pore level, small phasmids posteriorly to cloaca opening and situated at 5.9 (3.2–7.7) µm from tail end, conical tail ending in a rounded terminus with one (rarely two) ventrally positioned mucro.<!--PageBreak--></p><p>Second-stage juvenile body is 470 (419–496) µm long, with a 16.4 (14.7–17.3) µm long developed stylet, prominent rounded knobs set off from the shaft, hemizonid anterior and adjacent to S-E pore, tail 38.7 (33.9–44.2) µm long tapering to a finely pointed terminus with a finger-like projection.</p><p>On the basis of morphology, the female of <italic><tp:taxon-name>Meloidoderita salina</tp:taxon-name></italic> sp. n. resembles other species of the genus (<italic><tp:taxon-name>Meloidoderita kirjanovae</tp:taxon-name></italic>, <italic><tp:taxon-name>Meloidoderita safrica</tp:taxon-name></italic> and <italic><tp:taxon-name>Meloidoderita polygoni</tp:taxon-name></italic>) in the shape of the neck region <!--PageBreak-->(twisted, irregular and variable in size), the shape of the vulva (protruded), and the shape of the uterus (prominent, with large cells and a thick wall). Males of the four species are similar in lack of a stylet, degenerated pharyngeal region, the shape of the spicules (arcuate), the shape of the cloacal opening (ventrally protruded), and the shape of the tail (slightly curved ventrally, ending in a terminal mucro). Second-stage juveniles<!--PageBreak--> have a continuous head region, weakly sclerotized cephalic framework, similar shape of the tail (conically tapering to a pointed terminus, often with a finger-like terminal mucro), obscure anus, and position of hemizonid (anterior and adjacent to S-E pore).
                    </p><p><italic><tp:taxon-name>Meloidoderita salina</tp:taxon-name></italic> sp. n. differs from the previously described species by a smaller female body, a longer J2 body, the male with a longer body length and (except <italic><tp:taxon-name>Meloidoderita kirjanovae</tp:taxon-name></italic><!--PageBreak--><!--PageBreak--> described by <xref ref-type="bibr" rid="B33">Poghossian (1975)</xref>) by the present of a bursa-like structure, and by having a smaller cystoid body with a unique body cuticle surface pattern (displaying a hexagonal beaded pattern <italic>vs</italic> a spine-like structure in <italic><tp:taxon-name>Meloidoderita kirjanovae</tp:taxon-name></italic>, <italic><tp:taxon-name>Meloidoderita polygoni</tp:taxon-name></italic> and <italic><tp:taxon-name>Meloidoderita safrica</tp:taxon-name></italic>). It also differs from them in known hosts and the saline habitat.
                    </p><p>The new speciesdiffers in other characters from <italic><tp:taxon-name>Meloidoderita kirjanovae</tp:taxon-name></italic> by females having a longer stylet length and a much shorter distance from anus to vulval slit. Male differs from those characterized by <xref ref-type="bibr" rid="B19">Golden and Handoo (1984)</xref>, and <xref ref-type="bibr" rid="B56">Vovlas et al. (2006)</xref> by having longer spicules length (15.4–21.1 <italic>vs</italic> 13.4–16.1, and 13–15 µm, respectively), and by a lateral field with 2–4 <italic>vs</italic> 3 incisures, and 4 incisures in <italic><tp:taxon-name>Meloidoderita kirjanovae</tp:taxon-name></italic> as redescribed by <xref ref-type="bibr" rid="B25">Kirjanova and Poghossian (1973)</xref>. The second-stage juvenile of <italic><tp:taxon-name>Meloidoderita salina</tp:taxon-name></italic> sp. n. differs from <italic><tp:taxon-name>Meloidoderita kirjanovae</tp:taxon-name></italic> characterized by <xref ref-type="bibr" rid="B19">Golden and Handoo (1984)</xref>, <xref ref-type="bibr" rid="B41">Siddiqi (1985)</xref> and <xref ref-type="bibr" rid="B56">Vovlas et al. (2006)</xref> in having a longer stylet (14.7–17.3 <italic>vs</italic> 12.9–14<!--PageBreak-->, 12–14, and 12–15 µm, respectively), lateral field (with 3–5 <italic>vs</italic> 3 incisures), a shorter hyaline tail with 6.4–9.6 µm long <italic>vs</italic> 8.1–13.3 µm long in those reported by <xref ref-type="bibr" rid="B19">Golden and Handoo (1984)</xref>, 9–14 µm long in <xref ref-type="bibr" rid="B41">Siddiqi (1985)</xref>, and 14–15 µm long in those of <italic><tp:taxon-name>Meloidoderita kirjanovae</tp:taxon-name></italic> re-described by <xref ref-type="bibr" rid="B25">Kirjanova and Poghossian (1973)</xref>. Second-stage juveniles also differ from those reported by <xref ref-type="bibr" rid="B19">Golden and Handoo (1984)</xref> and <xref ref-type="bibr" rid="B56">Vovlas et al. (2006)</xref> by a shorter tail (33.9–44.1 <italic>vs</italic> 38–51, and 41–50 µm, respectively).
                    </p><p><italic><tp:taxon-name>Meloidoderita salina</tp:taxon-name></italic> sp. n. differs from <italic><tp:taxon-name>Meloidoderita safrica</tp:taxon-name></italic> by the female having DGO closer to base of stylet (2.5–4.0 <italic>vs</italic> 8.1–22.1µm), shorter distance from vulval slit to anus (13.4–23.0 <italic>vs</italic> 22.4–24.3 µm), by the male having a shorter testis (62–137 <italic>vs</italic> 190–319 µm), and by the J2 having a longer distance from anterior end to base of pharynx (111–144 <italic>vs</italic> 51.8–75.4 µm).
                    </p><p>It differs from <italic><tp:taxon-name>Meloidoderita polygoni</tp:taxon-name></italic> females having a longer stylet (19.0–22.0 <italic>vs</italic> 15.0–17.4 µm), shorter distance from vulval slit to the anus (13.4–23.0 <italic>vs</italic> 32.0–86 µm), and a shorter vulval slit (16.0–22.5 <italic>vs</italic> 22.0–34.0 µm), and by the male without stylet <italic>vs</italic> visible anterior stylet part, a shorter tail (27.5–41.6 <italic>vs</italic> 32.0–56).
                    </p><p>The new species is morphologically close related to the genus <italic><tp:taxon-name>Sphaeronema</tp:taxon-name></italic>, particularly to <italic><tp:taxon-name>Sphaeronema alni</tp:taxon-name></italic> Turkina &amp; Chizhov, 1986. According to their observed phylogenetic relationships, they form together a highly supported clade. The absence of a cystoid stage in <italic><tp:taxon-name>Sphaeronema</tp:taxon-name></italic> is the most import differences compared to <italic><tp:taxon-name>Meloidoderita</tp:taxon-name></italic>.Additionally <italic><tp:taxon-name>Meloidoderita salina</tp:taxon-name></italic> sp. n. differs from <italic><tp:taxon-name>Sphaeronema alni</tp:taxon-name></italic> by females having a head region continuous with body <italic>vs</italic> head cap set off from neck and the lip region lacking annulations <italic>vs</italic> 2 annuli. The second-stage juveniles has a tail conically tapering to a pointed terminus, often with a finger-like projection, whereas in <italic><tp:taxon-name>Sphaeronema alni</tp:taxon-name></italic> the tail tapers gradually to a finely rounded terminus.
                    </p><fig id="F6" position="float" orientation="portrait"><label>Figure 6.</label><caption><p><italic><tp:taxon-name>Meloidoderita salina</tp:taxon-name></italic> sp. n. SEM photographs of second-stage juveniles. <bold>A</bold> Lateral view of head region <bold>B</bold> Amphids <bold>C</bold> Lateral field at 30 µm from anterior end <bold>D</bold> Lateral field at 33% of body length <bold>E</bold>  Posterior region (arrow = anus) <bold>F</bold> Lateral view of tail region.</p></caption><graphic xmlns:xlink="http://www.w3.org/1999/xlink" xlink:href="ZooKeys-249-001-g006.jpg" position="float" orientation="portrait" xlink:type="simple"/></fig><fig id="F7" position="float" orientation="portrait"><label>Figure 7.</label><caption><p><italic><tp:taxon-name>Meloidoderita salina</tp:taxon-name></italic> sp. n. SEM photographs ofmale<bold>. A, B</bold> Head region <bold>C</bold> Lateral field at S-E pore level (arrow = deirid) <bold>D</bold> Lateral view of tail region(arrow = phasmid) <bold>E</bold> Tail region (arrow = bursa-like structure) <bold>F</bold> Young male within the second-stage juvenile’s old cuticle.</p></caption><graphic xmlns:xlink="http://www.w3.org/1999/xlink" xlink:href="ZooKeys-249-001-g007.jpg" position="float" orientation="portrait" xlink:type="simple"/></fig><fig id="F8" position="float" orientation="portrait"><label>Figure 8.</label><caption><p><italic><tp:taxon-name>Meloidoderita salina</tp:taxon-name></italic> sp. n.SEM photographs of female and cystoid. <bold>A</bold> Female body (arrows = S-E pore, anus) <bold>B</bold> Female body (arrow = S-E pore surrounded by cuticular lobes) <bold>C</bold> Vulva and anus <bold>D</bold> Young cystoid with irregular shaped neck region and surface displaying a beaded pattern <bold>E</bold> Sub-cuticular beaded pattern <bold>F</bold> Detail of surface markings in cystoid.</p></caption><graphic xmlns:xlink="http://www.w3.org/1999/xlink" xlink:href="ZooKeys-249-001-g008.jpg" position="float" orientation="portrait" xlink:type="simple"/></fig><sec sec-type="Molecular characterization and phylogenetic position of M. salina sp. n"><title>Molecular characterization and phylogenetic position of <italic><tp:taxon-name>Meloidoderita salina</tp:taxon-name></italic> sp. n.
                        </title><p>The nearly complete rDNA sequence length of SSU rDNA obtained for <italic><tp:taxon-name>Meloidoderita salina</tp:taxon-name></italic> sp. n. (GenBank FJ969126 and FJ969127) both spanned1728 bp. A local alignment (1883 aligned position) included 39 nearly full length SSU rDNA sequences from related taxa and representatives of the genus <italic><tp:taxon-name>Ecphyadophora</tp:taxon-name></italic> were selected as outgroup. The SSU rDNA sequence analysis and the gene tree represented by the Bayesian and RAxML trees (<xref ref-type="fig" rid="F9">Fig. 9</xref>) revealed a robust sister relationship between the new species and <italic><tp:taxon-name>Sphaeronema alni</tp:taxon-name></italic> within the <tp:taxon-name>Criconematina</tp:taxon-name>, and the two combined were positioned at the basal part of the local tree. The phylogenetic position of the suborder <tp:taxon-name>Criconematina</tp:taxon-name> has been analyzed several times (<xref ref-type="bibr" rid="B49">Subbotin 2005</xref>, <xref ref-type="bibr" rid="B56">Vovlas et al. 2006</xref>, <xref ref-type="bibr" rid="B21">Holterman et al. 2009</xref>, <xref ref-type="bibr" rid="B55">van Megen et al. 2009</xref>, <xref ref-type="bibr" rid="B31">Palomares-Ruis et al. 2010</xref>). However, for conclusive statements on the positioning of this genus among the <tp:taxon-name>Criconematina</tp:taxon-name>, more rDNA sequence from representatives of the genus <italic><tp:taxon-name>Meloidoderita</tp:taxon-name></italic> are required. Further phylogenetic analyses using SSU rDNA and more taxon sampling are needed to infer intra-generic relationships and the position of <italic><tp:taxon-name>Meloidoderita salina</tp:taxon-name></italic> sp. n. within the <tp:taxon-name>Criconematina</tp:taxon-name>.
                        </p><fig id="F9" position="float" orientation="portrait"><label>Figure 9.</label><caption><p>Phylogenetic relationships as inferred from nearly full length of SSU rDNA sequence using GTR + I + G model. Dataset obtained sequences were aligned with the ClustalW algorithm. Numbers near the nodes indicate posterior probabilities in the Bayesian tree (<bold>A</bold>) and ML tree (<bold>B</bold>) as implemented in the program BioEdit 7.0.1. Newly generated SSU rDNA sequences are labeled with a (<bold>#</bold>).</p></caption><graphic xmlns:xlink="http://www.w3.org/1999/xlink" xlink:href="ZooKeys-249-001-g009.jpg" position="float" orientation="portrait" xlink:type="simple"/></fig></sec></tp:treatment-sec><ref-list><ref id="B4"><mixed-citation xmlns:xlink="http://www.w3.org/1999/xlink" xlink:type="simple"><person-group><name name-style="western"><surname>Bouchard</surname><given-names>V</given-names></name><name name-style="western"><surname>Crech</surname><given-names>V</given-names></name><name name-style="western"><surname>Lefeuvre</surname><given-names>J</given-names></name><name name-style="western"><surname>Bertru</surname><given-names>G</given-names></name><name name-style="western"><surname>Mariotti,</surname><given-names>A</given-names></name></person-group> (<year>1998</year>)<source> Fate of plant detritus in a European salt marsh dominated by <italic>Artiplex portulacoides</italic> (L.) Aellen. Hydrobiologia 373–374: 75–87. </source>doi: <ext-link ext-link-type="uri" xlink:href="http://dx.doi.org/10.1023/A:1017026430513" xlink:type="simple">10.1023/A:1017026430513</ext-link></mixed-citation></ref><ref id="B33"><mixed-citation xmlns:xlink="http://www.w3.org/1999/xlink" xlink:type="simple"><person-group><name name-style="western"><surname>Poghossian</surname><given-names>EE</given-names></name></person-group> (<year>1975</year>)<article-title> Description of the male of <italic>Meloidoderita kirjanovae</italic> Poghossian, 1966 (Nematoda:Meloidoderitidae). (Transl.</article-title><source>from Russian) Akademi Nauka Armyanskoi SSR</source><volume>60</volume>: <fpage>252</fpage>-<lpage>255</lpage>.</mixed-citation></ref><ref id="B19"><mixed-citation xmlns:xlink="http://www.w3.org/1999/xlink" xlink:type="simple"><person-group><name name-style="western"><surname>Golden</surname><given-names>AM</given-names></name><name name-style="western"><surname>Handoo</surname><given-names>ZA</given-names></name></person-group> (<year>1984</year>)<article-title> Description of <italic>Meloidoderita polygoni</italic>. n. sp. (Nematoda: Meloidoderitidae) from USA and Observations on <italic>M. kirjanovae</italic> from Israel and USSR.</article-title><source>Journal of Nematology </source><volume>16</volume>: <fpage>265</fpage>-<lpage>282</lpage>.</mixed-citation></ref><ref id="B56"><mixed-citation xmlns:xlink="http://www.w3.org/1999/xlink" xlink:type="simple"><!--PageBreak--><person-group><name name-style="western"><surname>Vovlas</surname><given-names>N</given-names></name><name name-style="western"><surname>Landa</surname><given-names>BB</given-names></name><name name-style="western"><surname>Liebanas</surname><given-names>G</given-names></name><name name-style="western"><surname>Handoo</surname><given-names>ZA</given-names></name><name name-style="western"><surname>Subbotin</surname><given-names>SA</given-names></name><name name-style="western"><surname>Castillo</surname><given-names>P</given-names></name></person-group> (<year>2006</year>)<article-title> Characterization of the cystoid nematode <italic>Meloidoderita kirjanovae</italic> (Nematoda: Sphaeronematidae) from South Italy.</article-title><source>Journal of Nematology</source><volume>38</volume>: <fpage>376</fpage>-<lpage>382</lpage>.</mixed-citation></ref><ref id="B25"><mixed-citation xmlns:xlink="http://www.w3.org/1999/xlink" xlink:type="simple"><person-group><name name-style="western"><surname>Kirjanova</surname><given-names>ES</given-names></name><name name-style="western"><surname>Poghossian</surname><given-names>EE</given-names></name></person-group> (<year>1973</year>)<article-title> A redescription of <italic>Meloidoderita kirjanovae</italic> Poghossian, 1966 (Nematoda; Meloidoderitidae, fam. n.). (In Russian).</article-title><source>Parazitologiya</source><volume>7</volume>: <fpage>280</fpage>-<lpage>285</lpage>.</mixed-citation></ref><ref id="B41"><mixed-citation xmlns:xlink="http://www.w3.org/1999/xlink" xlink:type="simple"><person-group><name name-style="western"><surname>Siddiqi</surname><given-names>MR</given-names></name></person-group> (<year>1985</year>)<source><italic>Meloidoderita kirjanovae</italic>. C.I.H. Descriptions of plant-parasitic nematodes. St. Albans, UK, Commonwealth Agricultural Bureaux, Set 8, No. 113, 2 pp.</source></mixed-citation></ref><ref id="B49"><mixed-citation xmlns:xlink="http://www.w3.org/1999/xlink" xlink:type="simple"><person-group><name name-style="western"><surname>Subbotin</surname><given-names>SA</given-names></name><name name-style="western"><surname>Vovlas</surname><given-names>N</given-names></name><name name-style="western"><surname>Crozzoli</surname><given-names>R</given-names></name><name name-style="western"><surname>Sturhan</surname><given-names>D</given-names></name><name name-style="western"><surname>Lamberti</surname><given-names>F</given-names></name><name name-style="western"><surname>Moens,</surname><given-names>M</given-names></name><name name-style="western"><surname>Baldwin</surname><given-names>JG</given-names></name></person-group> (<year>2005</year>)<article-title> Phylogeny of Criconematina Siddiqi, 1980 (Nematoda: Tylenchida) based on morphology and D2-D3 expansion segments of the 28S-rRNA gene sequences with application of a secondary structure model.</article-title><source>Nematology</source><volume>7</volume>: <fpage>927</fpage>-<lpage>944</lpage>. doi: <ext-link ext-link-type="uri" xlink:href="http://dx.doi.org/10.1163/156854105776186307" xlink:type="simple">10.1163/156854105776186307</ext-link></mixed-citation></ref><ref id="B21"><mixed-citation xmlns:xlink="http://www.w3.org/1999/xlink" xlink:type="simple"><person-group><name name-style="western"><surname>Holterman</surname><given-names>M</given-names></name><name name-style="western"><surname>Karssen</surname><given-names>G</given-names></name><name name-style="western"><surname>van den Elsen</surname><given-names>S</given-names></name><name name-style="western"><surname>van Megen</surname><given-names>H</given-names></name><name name-style="western"><surname>Bakker</surname><given-names>J</given-names></name><name name-style="western"><surname>Helder</surname><given-names>J</given-names></name></person-group> (<year>2009</year>)<article-title> Small subunit rDNA-based phylogeny of the Tylenchida sheds light on relationships among some high-impact plant-parasitic nematodes and the evolution of plant feeding.</article-title><source>Phytopathology </source><volume>99</volume>: <fpage>227</fpage>-<lpage>235</lpage>. doi: <ext-link ext-link-type="uri" xlink:href="http://dx.doi.org/10.1094/PHYTO-99-3-0227" xlink:type="simple">10.1094/PHYTO-99-3-0227</ext-link></mixed-citation></ref><ref id="B55"><mixed-citation xmlns:xlink="http://www.w3.org/1999/xlink" xlink:type="simple"><person-group><name name-style="western"><surname>van Megen</surname><given-names>H</given-names></name><name name-style="western"><surname>van den Elsen</surname><given-names>S</given-names></name><name name-style="western"><surname>Holterman</surname><given-names>M</given-names></name><name name-style="western"><surname>Karssen</surname><given-names>G</given-names></name><name name-style="western"><surname>Mooyman</surname><given-names>P</given-names></name><name name-style="western"><surname>Bongers</surname><given-names>T</given-names></name><name name-style="western"><surname>Holovachov</surname><given-names>O</given-names></name><name name-style="western"><surname>Bakker</surname><given-names>J</given-names></name><name name-style="western"><surname>Helder</surname><given-names>J</given-names></name></person-group> (<year>2009</year>)<article-title> A phyloge-netic tree of nematodes based on about 1200 full-length small subunit ribosomal DNA sequences.</article-title><source>Nematology</source><volume>11</volume>: <fpage>927</fpage>-<lpage>950</lpage>. doi: <ext-link ext-link-type="uri" xlink:href="http://dx.doi.org/10.1163/156854109X456862" xlink:type="simple">10.1163/156854109X456862</ext-link></mixed-citation></ref><ref id="B31"><mixed-citation xmlns:xlink="http://www.w3.org/1999/xlink" xlink:type="simple"><person-group><name name-style="western"><surname>Palomares-Rius</surname><given-names>JE</given-names></name><name name-style="western"><surname>Vovlas</surname><given-names>N</given-names></name><name name-style="western"><surname>Subbotin</surname><given-names>SA</given-names></name><name name-style="western"><surname>Troccoli</surname><given-names>A</given-names></name><name name-style="western"><surname>Cantalapiedra-Navarrete</surname><given-names>C</given-names></name><name name-style="western"><surname>Liebanas</surname><given-names>G</given-names></name><name name-style="western"><surname>Chizhov</surname><given-names>VN</given-names></name><name name-style="western"><surname>Landa</surname><given-names>BB</given-names></name><name name-style="western"><surname>Castillo</surname><given-names>P</given-names></name></person-group> (<year>2010</year>)<article-title> Molecular and morphological characterization on <italic>Sphaeronema alni</italic> Turkina &amp; Chizhov, 1986 (Nematoda: Sphaeronematidae) from Spain compared with a topotype population from Russia.</article-title><source>Nematology </source><volume>12</volume>: <fpage>649</fpage>-<lpage>659</lpage>. doi: <ext-link ext-link-type="uri" xlink:href="http://dx.doi.org/10.1163/138855410X489338" xlink:type="simple">10.1163/138855410X489338</ext-link></mixed-citation></ref></ref-list></tp:taxon-treatment>
